# Supplementary material for: Advantages of Using Unweighted Approximation Error Measures for Model Fit Assessment
Source: Psychometrika. 2023 Apr 18;88(2):413–33. doi: 10.1007/s11336-023-09909-6 (PMC10188575; doi:10.1007/s11336-023-09909-6)
Supplement: Supplementary file 3 — (txt 21 KB) [file 11336_2023_9909_MOESM3_ESM.txt]

1.05	0.08	0.05	-0.08
3.4	-0.62	0.73	-0.77
1.19	0.3	0.57	0.39
-0.81	-0.51	-1.85	-1.68
0.94	-0.34	1.83	1.5
0.65	0.97	0.94	1.26
-0.33	0.61	0.4	0.59
0.59	0.35	1.14	1.05
1.05	-0.01	-0.68	2.38
0.31	-0.74	1.7	-0.83
-0.44	0.06	-1.16	-0.73
0.99	0.8	-0.07	1.07
0.01	0.8	0.06	1.13
-0.84	-1.42	0.3	-0.84
1.41	-1.25	-0.13	-0.66
1.64	0.39	-0.13	-0.84
-0.22	2.79	0.08	-0.64
0.41	-1.19	-1.95	0.34
0.67	1.6	0.27	-0.75
-0.31	0.9	-0.1	0.45
0.4	-1.4	-0.51	-1.65
-0.01	0.95	-0.2	0.3
0.04	0.56	-0.04	0.08
0.51	0.68	-0.66	1.61
1.69	-0.88	-0.08	-1.95
-0.21	-0.96	1.41	0.93
0.7	0.08	1.91	-0.48
1.15	1.65	-0.76	1
-0.8	1.3	-0.18	0.52
-0.81	0.61	-0.11	1.97
-0.94	0.4	-1.99	2.73
-0.75	-1.49	-0.07	1.22
-0.64	-0.27	-1.8	-0.88
1.18	0.79	1.16	-0.77
1.95	1.21	-0.4	1.29
1.27	-1.69	1.38	0.28
0.07	-1.25	-0.7	0.65
1.36	1.4	-0.68	0.51
1.9	-0.86	0.75	-0.15
0.7	0.97	-0.66	-0.8
0.86	0.07	0.32	1.44
-0.85	0.12	1.71	1.49
0.7	1.1	-0.17	0.72
-0.58	-0.71	0.84	-0.87
0.52	-0.49	-0.98	0.52
0.86	-0.94	1.35	1.4
0.28	0.98	0.34	-0.08
-0.64	0.62	-0.56	-0.38
0.75	-0.02	2.04	-0.65
-0.19	-0.02	0.79	0.12
0.54	-1.16	-0.02	-0.65
1.36	-2.21	2.53	-0.99
0	-1.94	0.13	-1.22
1.69	-0.62	-0.21	-0.68
0.39	-1.3	-0.55	-0.7
0.26	1.35	0	-0.76
-0.68	1.61	-1.24	0.56
-1.36	-0.41	-2.67	1.73
0.56	0.79	0.51	-0.69
-0.3	-0.79	0.06	0.04
1.39	2.17	0.28	-0.34
-0.48	0.83	-0.19	-1.26
-0.11	-0.18	-1.73	-0.06
0.02	0.05	-0.52	0.51
-0.73	-0.26	-0.67	-0.33
0.23	1.56	1.18	1.17
-0.29	-0.38	-0.73	0.22
0.93	0	0.42	-1.66
0.68	1.63	0.09	0.8
-0.51	3.52	-0.46	0.66
-0.79	-1.51	0.96	-1.03
-0.25	-0.19	0.37	-0.71
-0.41	-0.44	0.28	0.01
-0.49	0.65	-0.44	0.2
0.95	0.68	1.33	0.43
-0.04	-0.34	-0.72	-1.79
1.14	0.36	-0.68	0.9
0.31	-1.1	-1.15	1.76
-0.12	-0.68	-0.14	1.78
-0.66	1.78	1.04	0.48
1.54	1.09	-1.1	0.13
-0.8	1.21	1.03	0.25
-1.02	0.07	-1.03	-0.01
0.96	0.86	1.56	-0.52
0.32	0.16	1.4	0.69
0.14	-1.32	0.92	-1.35
-0.49	-0.77	0.03	0.69
1.41	-2.04	0.61	-1.24
1.24	2.47	-0.45	0.45
-0.77	0.56	1.05	-0.01
1.4	0.62	-1.22	-1.1
0.23	0.28	-1.86	0.11
1.03	0.58	-0.01	-0.47
-0.54	1.13	-0.4	1.36
-1.34	-0.43	0.69	0.76
-0.19	-0.12	-0.43	-0.84
1.55	-0.37	0.19	-1.36
0.32	-0.47	0.37	-0.87
2.46	-0.08	-0.4	-0.44
2.31	-1.55	0.38	1.25
0.67	-1.19	-1.58	-0.64
0.07	0.05	0.18	-0.08
-0.42	2.02	-0.61	1.53
0.45	-0.24	0.74	1.09
0.11	2.14	2.64	1.1
-1.76	1.36	-1.48	-0.07
-0.6	1.7	-0.44	0.01
-0.13	0.87	-0.2	-2.07
-0.17	-0.12	0.09	-0.23
-0.15	-0.78	-0.09	0.89
1.13	-0.69	-0.23	-0.49
1.18	0.06	1.48	-2.36
-0.31	0	0.28	-0.97
-1.81	-0.32	-1.77	0.98
0.03	2.42	0.54	0.26
-1.64	-0.9	-1.5	0.66
-1.6	-0.78	-1	0.56
0.35	-0.96	2.12	-1.12
-0.48	-0.83	-1.77	-0.08
0	-0.32	-0.34	-1.75
-1.71	-1.16	1.13	1.83
0.43	0.41	0.69	0.24
-2.22	-0.25	-1.64	-0.89
-0.36	0.81	0.15	-0.67
-0.19	-0.8	-0.49	0.18
-0.08	1.98	-1.31	-1.77
0.1	-0.73	-1.38	1.94
0.91	-1.54	0.58	-2.83
0.98	0.85	0.68	0.7
0.64	0.72	0.7	-0.7
1.68	-0.63	-0.1	1.16
-1.13	0.44	0.02	1.22
-0.38	-0.28	-0.17	0.9
0.13	-1.96	-0.4	0.48
0.09	-0.03	0.31	-0.64
0.11	-0.32	-0.47	-0.83
1.35	0.96	2.28	0.35
0.74	-0.12	1.43	-0.81
1.46	0.26	-1.21	-1.85
-2.04	0.14	0.32	0.85
1.36	-2.27	1.57	-1.49
1.01	0.15	-1.26	-0.47
-1.44	0.05	0.11	-0.11
1.24	-0.01	0.82	-1.21
0.28	0.47	-0.51	1.37
-0.81	0.42	-0.82	0.19
-1.23	0.47	1.45	-1.27
2.96	0.01	0.29	-1.16
-0.56	0.36	-0.25	-1.14
-0.17	1.03	-1.51	0.86
-0.06	0.38	-0.5	0.93
0.66	-0.38	0.65	-0.88
-0.56	0.36	0.07	-0.93
-1.18	-0.47	-0.19	0.01
0.76	-0.96	-1.5	0.33
-0.05	0.3	-0.29	-2.52
-0.05	0.76	-0.28	1.01
0.68	0.68	0.75	0.32
2.37	-2.32	-0.64	-1.13
-1.93	-0.31	-0.47	0.64
0.63	0.08	1.02	-0.3
0.66	1.31	-0.36	-0.39
-0.05	0.19	1.65	0.17
1.66	1.86	-1.48	-1.26
0.01	0.23	-1.09	1.41
-0.81	-0.18	-1.67	-1.35
-0.38	0.14	-0.47	0.75
-0.51	0.59	-0.09	-1.65
0.36	-0.94	0.36	2.1
-0.77	-0.8	0.47	0.79
-1.44	-1.03	1.69	2.25
0.6	-2.22	1.1	-1.8
-1.15	0.39	0.42	-1.11
-0.89	0.63	-0.86	-0.28
-0.14	0.1	0.75	0.13
1.62	0.74	0.79	-1.44
-1.45	-1.1	-0.79	0
-0.55	-0.29	0.23	0.76
1.49	-0.59	0.29	-0.15
1.69	-0.1	0.86	0.17
-0.23	-0.41	0.85	-2.31
-1.2	0.34	2.7	-1.83
-1.51	0.34	-0.34	-0.99
-0.27	-1.01	-0.25	1.73
-0.04	-0.59	0.7	0.63
-0.23	-0.85	1.7	0.94
-1.32	-0.21	-1.35	0.42
1.03	0.6	0.83	-0.33
0.6	-0.71	-1.12	0.01
1.56	-0.98	1.08	0.89
-1.66	0.38	1.71	0.04
0.85	-0.13	-0.15	0.02
0.11	1.03	-0.31	0.2
0.82	-2.27	0.59	-0.4
0.08	-0.32	0.16	0.49
0.33	0.64	-0.74	1.06
-0.25	-0.04	-0.7	-2.13
0.55	0.22	-0.17	0.82
0.28	0.43	1.49	-0.43
2.58	0.35	-0.56	-0.05
2.34	0.8	0.61	-0.2
2.16	-1.61	0.39	-0.63
0.32	1.63	-1.3	0.39
1	-0.8	0.13	0.23
1.45	-0.85	-1.36	0.7
-0.14	0.89	-2.63	0.5
-2.38	-0.05	-0.55	-1.01
-0.17	-0.18	1.03	1.46
0.97	1.74	0.35	-0.08
-1.49	0.69	-0.97	-0.47
2	-1.41	0.04	1.57
-1.1	-0.25	0.59	0.59
2.15	0.35	1.38	0.27
0.05	0.22	-0.04	-0.61
1.98	0.22	0.6	1.46
1.56	-0.05	1.26	-0.99
1.53	-0.72	0.93	1.98
-1.66	1	0.62	0.69
0.44	-0.33	-0.29	1.14
-0.27	0.54	-0.51	-0.1
1.06	0.11	-1.01	0.3
0.71	1.66	0.65	0.65
1.76	-0.01	0.03	-0.3
1.11	-0.27	0.54	0.57
0.34	-0.22	-0.31	-0.09
-0.33	0.8	-0.84	-0.36
1.26	-0.77	-1.92	0.55
0.23	-1.48	0.3	0.26
-0.22	0.59	0.71	-1.67
0.39	0.98	-1.82	1.08
1.18	-1.13	-0.32	0.01
0.29	1.41	-1.1	1.09
0.41	0.47	0.05	0.38
0.34	-2.03	-0.48	-0.96
-1	-0.64	-0.28	-1.09
0.75	1.61	-0.58	2.67
0.56	-0.55	1.9	-0.69
0.73	0.18	0.85	-1.13
-0.38	0.15	0.69	-3.09
-0.87	1.17	-0.26	0.86
1.23	0.51	1.25	-0.14
-1.53	0.76	0.29	0.17
0.05	-0.79	2.19	0.85
-0.02	-0.61	0.16	0.43
-0.74	-0.72	0.85	-1.92
0.23	0.88	0.56	-1.42
1.52	0.39	1.2	1.15
-1.76	1.86	-0.52	1.09
1.86	0.64	0.33	0.07
-0.04	-1.04	0.18	0.07
0.57	-0.55	-1.1	1.22
-1.18	-0.61	0.29	-0.71
0.84	1.56	0	0.75
0.76	-0.62	0.76	-0.17
2.02	0.39	2.66	-0.91
0.62	-1.65	0.58	-1.29
1.19	-0.03	-1.38	0.53
-0.69	0.27	-0.92	-0.5
-1.17	2.05	-2.09	0.39
-1.62	1.24	-0.21	1.35
-0.98	-0.75	0.78	0.51
-0.31	-1.71	-0.25	-1.47
0.01	0.04	-0.08	1.29
-0.7	-0.47	0.98	1.03
0.42	1.17	-1.15	-0.02
-0.85	-0.24	0.87	-0.33
0.1	0.53	1.02	0.79
0.56	-0.89	-0.55	-0.14
1.07	-0.03	0.03	1.06
-0.69	-0.93	0.2	0.21
0.45	-0.22	0.48	0.12
1.07	-0.19	1.34	-1.03
-0.39	-0.54	-0.89	0.35
-0.45	0.83	0.64	1.67
0.26	2.76	-0.04	0.35
0.55	-1.11	0.41	-0.48
1.87	0.36	-0.59	-0.53
0.37	-1.59	0.35	-2.88
0.58	0.06	-0.18	0.89
1.16	0.65	-0.98	1.24
0.38	-1.43	0.27	-0.65
-0.35	1.44	0.56	1.32
0.46	2.27	-0.71	0.59
-1.02	-0.17	0.05	-1.1
-2.44	-0.72	0.07	3.09
0.31	0.22	0.09	-0.2
0.62	-0.75	0.67	-0.85
-1.47	-0.87	-1.28	1.02
1.19	0.76	0.2	-0.7
-1.73	1.19	-0.59	0.57
-0.65	-2.13	-0.48	0.27
0.68	-1.03	0.83	1.6
2.4	-0.52	-0.47	0.17
-0.56	-0.16	0.48	2.34
0.27	1.29	0.54	0.27
0.72	-0.73	0.99	1.34
0.53	-0.05	-0.63	-0.91
0.42	-0.02	-0.41	1.01
-0.74	0.51	0.93	0.31
0.71	-1.05	-0.31	0.52
0.31	-0.42	-0.77	-0.95
1.36	-1.47	1.03	-0.88
0.09	0.21	0.17	-0.97
-0.65	-0.95	0.16	1.79
-1.09	-0.75	0.34	-0.91
1.25	0.16	0.49	-0.2
1.62	-2.23	0.19	-0.11
0.58	0.21	0.11	0.3
1.05	-0.42	0.89	-2.52
1.66	-1	-0.08	-0.06
0.47	-0.53	-0.65	-1.65
1.78	-2.35	1.71	-0.04
2.39	-1.27	0.47	0.2
0.75	0.71	0.77	0.07
-0.59	0.81	-0.69	0.69
1.52	1.82	-1.04	0.96
2.35	-1.48	1.02	-0.68
-0.13	0.62	-0.35	0.19
-0.81	-0.47	-0.4	-1.64
0.18	2.06	0.24	0.26
-1.44	0.85	-2.71	2.84
-0.77	0.61	-0.05	0.28
-1.3	0.11	1.03	0.55
0.47	0.72	-1.26	0.23
-0.36	-0.23	0.74	0.01
1.18	-0.21	1.53	-0.56
0.03	-3.08	-0.14	-1.04
2.68	0.03	0.87	0.01
0.25	4.42	-0.45	1.03
0.2	0.63	-0.22	0.92
0.11	-0.68	-0.98	1.24
1.66	0.43	0.81	1.13
0.19	-0.87	-0.15	1.65
1.1	0.91	1.24	1.2
-1.24	-0.24	0.42	-0.72
0.72	0.15	0.32	-0.06
0.7	-0.99	0.86	-0.98
-0.14	0.69	-2.57	0.51
0.53	-0.17	-0.13	0.2
-1.62	0.44	-0.32	0.77
0.81	0.64	0.21	0.07
-0.55	0.33	-0.03	-1.67
0.3	0.98	-0.19	-0.04
-0.96	-0.62	-0.5	1.45
0.53	-0.58	-0.04	0.75
-0.61	0.93	-1.96	0.14
0.23	-0.09	1.81	-0.16
0.18	-1	0.09	0.12
1.46	-0.09	-1.01	0.77
-1.32	-1.45	0.27	-1.29
-1.29	1.72	-1.24	2.46
1.67	-0.04	-0.82	-0.55
-1.17	-3.1	2.06	1
-0.85	0.54	0.42	0.72
-1.67	0.34	-0.21	0.06
-0.84	-0.67	0.47	-0.34
0.1	0.23	1.39	-1.41
0.98	-0.6	-0.6	0.13
2.28	-1.19	1.32	-0.29
0.42	0.4	1.19	-0.89
-2.87	0.15	0.14	0.19
-2	1.7	1.13	0.56
0.54	1.03	-0.26	0.31
1.84	-0.18	1.51	-0.12
-0.71	0.76	-0.28	-0.01
2.16	1.85	0.24	-0.06
0.04	-1.33	0.42	0.2
0.25	-1.25	-0.27	0.31
-0.22	0.9	-0.34	-0.33
1.39	1.4	0.06	-0.73
-0.54	1.58	0.72	-0.65
-0.5	-1.67	1.2	-0.99
1.96	0.72	0.33	-0.59
-0.63	-1.74	0.19	0.41
-0.57	0.64	0.38	0.92
-0.03	-0.55	-0.52	0.62
-0.54	-1.42	0.28	1.1
-0.89	-0.19	1.9	0.2
0.69	-0.61	-0.38	0.35
0.13	0.21	-1.11	-1.3
0.11	0.3	1.15	-0.85
-0.34	0.9	-0.12	1.92
1.24	-0.92	1.63	0.4
-1.1	-0.2	-0.42	1.12
0.1	-2.01	-0.73	0.68
-0.32	1.24	-0.78	1.04
-0.95	0.14	0.35	0.67
-1.27	-0.28	-0.96	0.37
-0.55	-0.62	0.63	0.81
-0.76	1.47	-0.32	-0.26
1.07	-1.3	0.63	-1.2
1.28	0.47	-1.71	2.95
1.59	0.25	-0.69	0.46
0.57	-1.34	-0.1	-2.1
1.71	0.83	1.21	-0.16
-0.11	-1.11	2.53	-0.93
-1.19	0.5	-0.89	2.46
-0.2	0.43	-1.61	-0.53
0.69	0.42	0.27	0.1
0.49	0.19	-1.68	0.99
0.92	-0.35	0.91	0.89
-0.46	0.22	0.22	0.18
1.13	-0.41	0.34	-1.74
1.89	-1.22	0.77	-0.21
0.41	-0.46	1.87	2.12
2.84	0.04	-0.57	0.92
2.03	-0.03	0.03	0.37
1.53	-0.96	0.4	0.63
0.75	0.27	-0.29	2.36
-0.01	-0.65	-0.57	-0.49
-0.59	-1.83	-0.65	-1.41
-0.29	1.37	0.64	0.25
1.12	-0.3	1.46	-0.08
0.61	-0.12	-0.89	-0.37
-1.52	0.99	1.1	1.6
0.5	1.38	0.45	-0.5
-0.17	-0.59	0.27	-1.13
1.96	0.25	-1.4	1.63
-0.24	0.97	-1.98	-0.83
0.58	-1.91	1.96	-1.99
-0.18	-0.86	0.02	-0.01
0.19	-0.22	-1.39	1.01
-0.07	0.04	-0.94	-0.33
-0.51	-1.33	0.39	-0.43
-0.03	-0.97	-0.3	0.13
-0.07	-2.09	-1.48	1.23
0.75	1.45	-0.01	-0.46
0.76	-0.85	-0.64	-0.84
-0.75	-0.22	-1.41	1.2
-0.86	0.25	-0.94	-0.17
-0.79	0.1	-1.39	1.75
0.77	-0.53	-0.8	0.63
-0.81	0.36	0.23	0.3
0.97	0.56	-1.53	-0.32
1.14	-0.24	-0.27	-1.95
0.67	-0.68	0.74	-1.62
-1.32	-0.23	1.02	0.39
0.26	-0.74	-0.14	-0.89
0.8	-1.09	-0.4	1.04
-2.04	2.18	-0.55	0.4
1.7	0.63	-0.5	-0.77
1.51	0.85	-0.61	-0.51
2.2	1.55	0.49	0.01
-0.27	0.98	0.21	2.49
0.43	-1.31	-0.73	0.95
0.48	0.59	-1.47	0.72
0.55	0.63	0.43	2.08
-0.37	-0.24	-1.15	1.82
1.07	-0.76	1.63	-0.22
0.98	0.08	-0.11	1.13
0.76	-0.21	-0.97	-0.83
-0.6	-0.21	-1.1	-1.45
-1.76	0.92	0.12	0.38
-1.19	-0.14	0.03	-0.39
-0.05	-0.2	0.28	-0.24
-0.5	-1.02	1.47	-0.37
-1.49	-1.35	-0.05	-0.27
-0.23	-0.61	-0.85	-1.15
-1.88	-0.28	-2.26	-0.06
0.54	-0.62	-0.05	-0.09
1.21	0.07	-1.33	0.35
-1.43	-0.32	0.22	-0.7
0.25	1.04	0.01	0.19
0.09	-0.34	0.29	1.68
1.08	0.1	0.92	1.83
-0.73	0.96	0.53	0.51
-0.32	-1.11	0.64	0.96
1.4	-0.36	-1.02	-0.31
-0.41	2.03	-1.6	0.21
1.41	-1.27	0.79	-1.96
1.47	1.52	-0.95	-1.24
-0.19	-0.35	-0.6	0.2
-0.14	-0.76	-0.86	0.05
0.47	-0.82	-0.66	-2.7
0.4	2.31	1.52	0.38
-0.16	-0.03	0.63	-0.35
-0.08	0.43	-0.13	0.42
1.35	-0.06	-0.74	-2.24
-1.48	0.36	1.3	0.76
0.6	2.1	-2.61	-0.36
0.54	1.09	-0.79	0.92
-1.04	-0.93	-1.47	0.11
0.35	1.16	1.15	-0.31
2.05	-0.39	0.64	0.58
-0.71	-0.32	-0.16	-2.74
-0.14	-1.73	0.11	0.69
0.05	0.11	-1.72	-0.03
0.24	-0.12	-0.74	1.91
-0.54	0.21	1.09	-0.18
-0.13	-0.96	-0.23	-0.7
0.41	0.96	-1.02	-1.82
-2.29	0.54	-0.61	2.23
0.67	0.9	0.3	0.55
-0.11	1.04	-1.42	0.46
-1.25	0.94	-0.97	-2.17
0.39	0.54	-0.35	0.61
0.14	-0.27	2.31	-1.73
-0.78	-1.93	-0.1	-0.37
1.34	-2.08	0.94	-0.75
0.18	-0.02	1.32	-0.5
0.16	-0.49	0.97	0.8
-0.23	-1.91	-1.94	-0.01
0.44	-1.5	-0.81	-1.49
1.3	-1.35	-1.09	-0.41
0.1	-1.48	-1.13	0.21
0.86	0.51	-0.34	0.56
0.47	-0.42	1.03	1.65
0.5	-1.16	-0.2	0.62
0.18	-1.16	-0.52	-0.37
0.99	0.88	-0.18	0.74
0.64	-1.19	1.23	1.22
0.29	0.61	-0.23	-0.11
-0.58	0.37	0.02	0.43
-0.4	0.51	-1.46	0.06
0.3	-1.37	1.99	1.04
0.15	-0.76	0.01	0.71
1.03	-1.32	0.38	-0.41
-0.12	-1	-1.18	-0.29
0.79	-2.88	0.11	0.3
-0.25	0.63	0.34	1.36
0.93	0.49	0.44	1.08
0.93	-1.39	1.32	-1.49
-0.57	0.34	-0.54	-0.06
0.67	-0.71	0.28	0.45
-1	-1.06	0.35	0.71
0.24	-0.83	0.77	-2.68
1.24	-0.55	-0.53	-0.96
-0.2	0.45	0.64	1.18
-0.68	0.95	0.57	0.3
1.31	-2.74	2.28	-1.1
-0.62	1.43	-1.39	-0.95
-0.17	0.96	0.43	0.1
0.16	1.08	1.93	0.31
-0.99	-0.16	0.81	-0.66
0.48	-1.95	-0.07	-0.93
-0.6	-0.07	1.47	-0.6
-1.51	-0.55	-2	0.1
-1.1	-0.46	-2.29	-0.04
0.92	2.1	-0.98	-0.73
-1.81	-0.46	-1.13	0.86
-0.29	-0.88	-2.15	1.14
0.67	2.39	2.95	-1.7
-0.8	-1.4	-0.81	-1.78
0.21	-0.57	0.57	-0.09
0.87	1.44	0.46	0.08
0.91	0.33	1.22	0.98
-0.95	-1.12	-0.87	0.29
1	0.52	-1.34	-0.63
0.38	0.04	0.01	0.4
0.74	0.92	0.75	1.42
-0.72	0.35	-0.27	1.03
-2.32	-0.67	0.55	-0.66
0.32	-0.45	0.64	0.75
0.91	1.72	0.95	-0.69
0.67	-1.98	-0.01	-0.3
0.22	-0.5	-1.27	0.06
-0.27	1.21	-0.17	1.63
0.08	-0.32	-0.55	-0.24
-0.44	-0.23	-0.15	-1.92
-0.63	1.28	0.62	-0.73
1.48	-2.31	-0.58	-1.64
0.78	1.08	0.06	0.08
0.99	0.5	1.02	1.05
0.96	-0.26	0.65	-0.31
0.24	0.45	1.23	0.1
0.21	1.28	-0.02	0.18
0.31	1.92	1.21	-1.55
1.35	-0.58	-0.16	0.47
-1.24	-0.63	-0.23	1.83
-0.16	0.42	-0.23	-0.69
0.39	0.21	1.01	1.97
-1.2	-0.05	0.27	-0.94
-1.74	0.11	-1.43	1.52
0.04	-0.85	-0.29	-0.3
-1.36	0.02	-0.36	0.68
-0.39	-0.57	-0.57	0.77
0.76	-0.94	-0.56	-0.18
-1.1	0.66	-0.38	1.58
0.78	-1.37	0.78	-0.39
-0.18	-1.51	-0.05	-3.19
0.05	-0.59	0.45	1.1
1.87	0.31	0.98	0.34
1.28	0.16	1.29	-0.31
-0.03	0.76	2	-0.2
-1.45	0.66	-1.33	-2.11
-1.22	0.31	0.91	0.04
-0.86	0.71	0.62	0.61
0.84	1.44	-0.14	-0.24
0.4	-2.29	1.3	-0.84
-0.74	-0.78	1.68	-0.01
-0.04	-0.33	-0.79	-1.28
-0.15	-1.96	1.84	2.52
-0.31	0.31	0.2	-0.08
0.2	-2.54	-3.09	-1.29
1.73	-1.03	-0.6	-2.59
0.6	-0.84	-0.18	-1.14
1.21	2.17	0.22	-0.59
0.82	-0.39	1.28	1.66
-0.77	1.2	0.78	-0.43
-0.26	-0.01	0.17	0.64
-0.48	-1.08	0.57	0.62
0.65	-2.6	-0.38	-2.77
1.22	0.29	-0.61	-1.52
0.27	0.13	0.85	0.84
-0.24	2.34	-1.95	-1.1
2.03	0.67	0.77	-1.74
0.67	-0.22	1.16	-1.45
0.8	2.64	-1.81	1.32
-0.57	-0.89	0.1	-1
0.3	0.03	-0.27	-0.45
0.02	0.36	1.49	1.15
-0.53	0.77	0.31	-0.5
0.21	1.81	-0.38	1.08
0.47	-0.9	-0.83	-0.43
0.54	-1.4	-0.08	-0.64
-0.58	0.33	1.32	1.81
-0.73	1.59	-1.95	1
-0.29	-1	0.05	-0.07
-0.22	1.02	-0.71	1.45
-0.98	1.3	-1.33	-1.19
-0.55	-0.31	1.03	0.81
-0.54	0.35	-0.05	-0.61
-1.19	0.43	0.12	-0.3
-1.57	1.39	-0.12	1.91
1.15	-1	-0.52	-2.11
0.02	-1.46	-0.25	0.55
1.46	1.07	-0.75	2.07
0.66	-0.67	-1.89	1.81
1.12	-1.13	-0.69	-3.26
0.17	0.89	-0.05	0.56
-0.15	0.39	-1.52	1.07
-0.05	-0.38	-0.68	0.99
0.57	-0.62	-0.88	-0.33
-0.33	-0.17	-0.44	0.92
-0.58	-0.55	-0.21	-1.1
-0.3	0.39	0.31	-1.5
-1	-0.5	0.41	0.7
-1.09	-0.05	-0.33	0.8
-0.57	-1.27	0.14	-1.83
-0.9	0.54	1.02	2.21
1.08	0.78	-0.49	-1.7
-1.39	0.54	0.25	-0.06
1.39	-0.72	2.09	0.4
-2.01	-0.81	-0.25	0.22
-2.39	-0.45	-0.89	0.32
1.28	0.77	-0.18	0.62
-1.89	0.13	-0.56	-0.02
-0.29	-0.68	0.65	-0.9
1.33	0.86	0.28	0.44
-0.68	1.58	-1.28	0.62
-0.65	-0.17	-0.54	-0.04
-1.02	-3.42	0.86	-1.16
-0.42	1.66	-0.13	-0.88
0.06	-1.78	-0.07	0.42
-0.15	0.03	-1.87	0.79
-0.74	0.03	0.34	-0.05
-0.85	-0.55	-0.41	-0.6
0.71	-0.16	1.52	-0.17
0.55	-0.44	0.71	2.06
0.79	-0.9	-0.43	0.53
-1.45	-0.36	-0.86	0.23
1.77	0.43	1.75	1.02
-0.46	0.93	-1	0.24
0.01	0.65	0.01	-0.36
-0.25	0.68	1.7	-0.57
-1.09	1.79	-0.83	1.72
-1.4	0.79	1.01	0.13
-0.05	-0.64	-0.71	0.91
-1.5	1.51	1.32	-0.85
0.19	-0.55	-1.04	-0.88
-0.33	0.61	-0.08	0.99
-0.64	-1.47	0.28	0.61
0.33	-0.22	-2.17	-0.29
1.14	-0.51	1.09	-2.2
-1.39	0.88	0.42	-0.82
-1.72	-1.08	1.22	-0.99
0.11	-0.67	1.64	0.47
1.94	0.08	0.87	1.06
0.26	0.34	-0.4	-1.4
-1.52	-0.41	-0.07	-1.07
-0.34	2.04	-0.15	-2.82
0.17	1.96	-0.26	0.8
2.2	0.86	-0.25	-1.16
-0.11	-0.46	0.06	0.51
-0.74	-1.47	2.03	-1.14
-0.81	-0.16	-0.97	0.97
0.54	-0.82	-1.08	-1.47
-0.1	-0.37	-1.74	-0.26
1.21	-0.18	0.03	0.95
0.49	-1.64	0.99	-2.21
-0.59	0.96	0.7	1.11
2.7	-0.2	0.9	-0.17
-0.56	0.38	-0.64	-0.12
0.17	0.29	-0.19	1.16
-0.07	0.07	1.18	1.53
-0.79	0.25	0.22	0.48
-0.01	-1.11	-0.89	0.72
0.18	0.23	-1.12	-1.37
-0.46	0.41	1.64	0.01
0.93	-1.4	0.08	-1.89
0.28	-0.51	0.1	0.06
-2.37	0.49	-0.93	-1.17
-0.91	0.6	0.98	0.64
0.08	1.12	-2.33	0.38
-0.24	-1.69	0.57	-0.82
-0.23	0.02	-0.01	-1.95
0.14	-0.63	0.49	1.19
0.57	0.57	0.17	0.3
0.63	2.39	2.01	0.52
0.56	-2.04	-1.38	-0.26
-0.76	0.34	-1.46	0.28
0.66	1.32	-0.66	0.64
-0.06	1.31	-1.27	0.83
-0.66	-0.23	-0.32	-0.12
-0.78	-0.75	0.18	-1.57
-0.4	-0.33	0.27	-1.05
-0.47	-1.16	-0.43	1.93
-1.49	0.84	1.48	1.09
-0.49	-0.57	-0.8	-0.05
-0.03	-1.14	-1.36	2.04
-1.03	0.88	-0.01	3.33
-0.28	-1.17	-0.96	-0.08
1.53	-0.7	0.78	-1.37
1.81	-0.24	0.11	0.22
1.03	-0.89	1.04	-2.11
0.41	-1.69	1.17	-0.95
0.91	0.78	0.11	-0.93
2.24	0.6	0.54	-1.2
1.51	-0.74	1.95	0.14
1.63	-1.98	1.89	-1.4
1.1	0.36	-0.71	0.47
-0.02	0.34	-1.01	0.95
2	-0.18	0.15	-1.93
0.2	0.38	0.57	-0.13
0.05	-1.11	-1.68	-0.12
2.46	-0.64	1.98	-1.74
0.59	-0.3	-0.25	0.57
0.95	-1.92	-0.05	-1.15
1.16	-0.41	0.34	-0.35
1.7	-0.47	-0.47	0.06
1.25	-1.76	1.52	-0.22
-1.15	0.64	-0.34	1
1.12	1.44	-1.05	0.22
1.07	-0.54	2.18	-0.85
-0.86	0.96	0.39	2.48
-0.51	-0.36	-1.73	-1.36
-0.08	1.99	0.23	2.21
-0.79	-2.11	0.41	0.25
-1.5	1.6	0.05	1.02
0.94	-1.37	1.34	-0.06
0.57	1.92	0.16	1.46
0.08	-0.11	-0.61	-1.46
0	1.39	1.18	1.25
-1.26	0.1	0.83	-0.22
0.92	-1.64	0.47	-1.54
0.88	0.17	0.79	-0.16
-0.08	-1.06	1.09	1.21
0.94	0.15	-1.55	-2.11
0.79	0.39	1.28	-0.67
1.78	0.53	-0.82	-0.16
2.13	1.29	0.47	-1.75
0.34	1.31	0.09	1.08
-0.24	0.07	0.29	-0.28
0.28	-0.34	-0.04	0.04
-1.14	-0.07	-0.64	-0.92
0.73	0.82	-0.09	-0.23
1.08	-0.17	0.59	-1.38
-1.22	0.39	-0.91	-0.13
-1.24	-0.17	0.27	0.24
-0.62	0.42	0.47	-1.46
-0.44	0.83	0.39	-0.11
-0.02	1.16	1.4	-0.43
-0.81	-0.12	0.93	-0.15
-1.8	0.18	-0.9	0.12
-1.26	0.8	-0.52	0.83
0.49	-0.26	-0.1	0.89
-0.36	-0.47	1.98	0.43
-0.41	-0.75	-0.62	-2.09
-0.02	-1.08	-0.01	0.5
0.32	0.45	0.44	-0.97
-0.85	0.99	-0.59	-1.74
1.08	-0.57	0.82	0.69
0.81	1.26	-0.39	1.35
0.7	-0.3	0.39	-0.22
0.95	1.31	-0.55	-0.1
-0.1	1.99	0.51	1.48
-0.06	0.43	2.02	-0.55
0.08	0.08	-1.13	-0.53
-0.95	-0.14	-0.23	0.6
-0.71	0.38	0.43	1.18
0.03	-0.98	1.05	-1.15
0.03	-1.03	-0.35	-1.11
-1.43	0.7	-0.93	0.73
-0.09	1.37	-0.68	0.98
0.67	-1.68	1.27	0.68
0.66	-1.92	0.13	2.45
0.95	1.72	0.6	1.17
0.21	-0.42	-0.11	0.55
0.31	0.99	1.22	-0.32
-0.2	1.65	-0.11	1.34
1.05	-0.38	-0.42	-0.02
-1.16	-0.75	1.35	-1.91
1.46	-0.28	0.23	0.3
-0.38	-0.13	0.39	0.44
0.19	-0.36	0.61	-0.88
-0.2	-0.5	0.16	-0.59
-0.28	0.54	1.21	-0.14
1.59	0.26	0.1	0.05
-1.07	0.03	-3.18	-0.89
-0.76	0.04	0.7	0.68
-0.66	-0.19	0.31	1.33
0.39	0.3	-0.9	0.22
0.46	0.8	1.12	0.35
0.69	-0.1	-0.34	0.47
0.96	0.03	-0.71	-1.43
0.9	1.02	0.59	-1.17
-0.27	0.94	0.52	-0.21
-1.01	0.81	-0.72	2
-0.01	-1.04	0.94	-0.96
0.32	-2.2	-0.51	0.19
2.46	-0.6	0.35	0.87
-0.37	1.31	0.06	2.6
0.02	1	-0.44	-0.82
0.93	1.03	0.14	-1.25
0.14	-2.65	0.39	-0.03
-0.23	0.2	-0.43	-1.47
-0.67	0.68	0.7	0.12
0.17	-2.36	-1.6	-0.58
0.59	2.16	0.24	0.64
0.07	0.29	-1.17	-0.62
-0.8	-1.71	1.35	-0.99
-0.17	-0.7	0.21	0.84
-0.55	-0.85	-0.45	1.3
0.52	-0.22	-0.87	-0.72
0.34	1.57	1.27	1.2
-1.31	1.03	-1.47	1.72
-0.73	0.54	-0.12	0.03
-0.04	-0.55	-0.14	0.16
-0.72	0.53	-0.6	1.34
-1.48	-0.48	-0.04	0.15
-2.28	-0.37	-1.56	0.95
-0.21	-0.29	-0.64	1.12
1.91	0.9	1.76	-0.76
-1.36	0.31	-1.31	1.01
0.77	1.72	-0.45	0.33
1.08	0.45	-0.96	-1.3
1.05	-0.73	1.21	1.17
0.89	1.49	0.91	1.24
-1.83	0.06	2.49	0.75
-0.08	0.5	-0.33	0.17
0.95	-1.04	-1.34	-0.35
-0.48	-1.06	0.87	-0.58
-0.48	0.36	2.35	0.67
-0.33	0.13	-0.78	-0.76
1.84	-1.68	1.12	-0.99
-0.96	1.71	-1.77	-0.46
-1.01	-0.43	0.41	0.92
-0.04	-0.01	0.31	1.02
-0.83	0.73	-0.01	-0.04
0.75	-1.76	1.21	-0.41
-1.51	0.1	-0.89	-1.44
1.21	0.5	-0.38	2.56
-0.89	-0.62	0.77	-0.47
-0.84	-0.16	-0.67	1.19
0.46	-0.06	-0.21	0.63
-2.72	-0.92	-0.42	0.67
-0.26	-0.03	0.79	-1.21
0.36	-0.89	0.6	0.6
0.43	-0.58	-1.66	-1.11
0.94	0.03	-0.21	-0.17
0.36	-0.39	-0.22	-1.9
-0.1	1.06	0.76	-0.02
-0.36	0.7	-0.63	1.18
-1.35	0	-0.78	-0.05
-0.4	-0.23	-0.88	-1.2
-1.37	-0.6	1.27	-0.8
-0.04	-0.96	1.02	-0.71
0.19	-0.51	0.26	-0.12
-1.82	-1.1	0.29	-0.25
-0.3	0.15	2.26	0.71
0.47	-0.36	0.49	0.41
1.25	1.46	-1.05	1.65
-0.01	-0.8	-0.6	-0.42
-1	0.69	0.77	0.79
-0.85	0.07	-1.06	0.06
-0.51	0.72	-0.63	-0.9
1.59	0.7	-0.57	1.3
-0.4	-0.31	-1.29	-0.1
-0.29	-0.86	1.52	-0.17
-1.26	-1.79	-0.64	0.33
-0.25	-0.04	-0.59	1.85
-0.59	-0.76	0.76	-0.88
1.14	-0.64	-0.09	-0.44
1.26	0.41	1.1	-1.61
-0.26	-1.68	-0.53	-2.12
0.62	0.3	-0.38	-0.27
1.27	-0.48	1.86	-0.98
0.79	-0.81	1.47	-1.66
-0.74	0.34	0.14	0.95
1.28	2.01	-1.13	1.74
0.47	-1.2	-1.97	1.66
-1.14	0.36	1.26	-0.64
-1.23	0.23	1.05	-0.14
0.23	2.81	-0.34	0.16
0.53	1.09	-0.63	-0.14
-0.25	0.06	1.05	0.09
-0.06	1.14	0.01	0.26
-0.65	0.16	0.99	0.87
0.26	-2.9	-1.19	0.52
-0.09	-0.25	-0.07	0.22
-0.31	-0.64	-1.31	0.19
-0.68	-0.66	-1.24	0.09
0.72	1.62	-0.03	1.88
-1.69	2.21	0.55	2.33
-0.47	0.13	-0.61	-0.81
-0.5	0.23	0.62	0.71
-0.01	-0.67	0.1	-0.27
-0.27	0.39	0.11	1.08
-1.17	-0.25	-1.68	1.85
-0.49	0.27	1.85	-0.47
2.07	-0.47	-1.06	0.32
0.11	-0.73	0.99	-1.36
-0.69	-0.27	-0.93	1.13
-1.39	0.66	0.13	0.82
-0.77	0.15	-0.34	1.17
0.93	-0.51	0.38	0.6
-1.22	0.12	-0.44	0.33
-0.84	1.31	-1.13	0.95
0.82	-1.04	0.88	-0.26
2.11	-1.26	1.78	-0.77
-0.46	-1.83	-0.53	0.89
-1.23	0.1	0.95	-2.01
1.1	0.01	1.71	-0.65
1.37	0.32	1.86	0.72
-0.41	1.09	-2.61	0.52
-0.85	0.37	-1.59	-0.9
0.02	-1.92	-0.03	1.11
1.12	-1.53	-0.21	0.22
-0.84	-0.32	0.22	0.69
0.14	0.07	0.99	0.2
-1.5	-1.01	0.84	-0.94
0	2.57	0.93	0.6
-0.04	0.86	-0.13	0.74
-1.64	0.42	-0.99	1.07
1.73	-1.14	-2.6	0.2
2.43	-0.8	0.02	-1.35
0.57	1.62	0.92	0.35
-0.28	-0.2	0.64	1.74
1.71	-0.03	-1.6	1.28
1.22	-0.21	-0.68	-1.17
0.7	-0.59	0.49	-0.26
0.2	-0.3	0.95	0.89
1.22	-2.73	0.46	0.59
0.95	0.48	0.09	0.51
1.36	0.46	1.34	-1.01
1.22	0.33	0.12	0.49
1.89	-0.48	0.83	-0.32
1.04	-1.64	1.39	-1.19
2.31	-0.75	0.31	0.34
-2.5	0.11	-1.65	0.62
-0.64	0.05	-0.57	-1.4
-0.53	1.59	0.83	-0.7
-0.37	0.74	-0.53	0.3
0.42	0.26	-0.3	0.4
0.59	0.13	0.41	-0.52
1.12	-0.34	1.71	-0.31
0	0.26	0.06	-0.44
-1.12	-0.1	-0.87	0.19
1.4	-0.41	-0.64	-1.21
-0.24	2	0.78	-0.1
-0.54	0.11	-0.42	-1.52
1.33	-1.84	1.42	-0.65
-0.34	0.77	0.91	-1.62
-0.48	-0.81	0.38	-0.24
0.26	0.63	1	-0.62
-0.79	-0.34	1.18	-0.97
-0.45	-0.67	-0.19	0.6
1.31	2.27	-0.91	-0.64
-1.1	0.54	-0.3	0.64
0.56	-0.62	-0.38	0.12
-1.02	2.5	-0.43	1.85
-0.53	1.43	-0.38	0.38
-0.29	0.68	-0.53	0.96
-0.18	1.42	-1.46	0.72
0.46	0.56	-0.23	2.16
-1.26	0.87	-0.84	0.46
0.09	-0.66	-0.56	1.06
-0.95	-0.8	1.4	-0.21
1.34	2.29	0.96	-1.8
-0.51	-1.73	0.49	0.03
2.32	-1.2	0.19	-1.04
-0.1	-0.38	-0.26	1.34
-0.79	-0.29	-1.09	-0.65
1.08	-0.23	-0.24	1.13
0.12	-1.11	0.76	2.64
1.13	1.87	1.51	0.28
-0.64	-0.73	-0.29	-0.4
-0.71	-1.69	0.64	-0.68
0.74	0.98	-1.27	0.94
-1.09	0.27	0.59	-0.22
